# Supplementary material for: A high-throughput pipeline for phenotyping, object detection and quantification of leaf trichomes
Source: Theor Appl Genet. 2025 Jul 21;138(8):188. doi: 10.1007/s00122-025-04967-z (PMC12279567; doi:10.1007/s00122-025-04967-z)
Supplement: Supplementary file 3 — Supplementary file3 (ZIP 2948 kb) [file 122_2025_4967_MOESM3_ESM.zip]

Archive with 6 entries (5 files):
- Supplementary/
- Supplementary/Supplementary data file 1.f3d
- Supplementary/Supplementary data file 1.stl
- Supplementary/Supplementary data file 2.f3d
- Supplementary/Supplementary data file 2.stl
- Supplementary/Supplementary data file 3 (Tricocam laser cut print file).dxf
