# Supplementary material for: A high-throughput pipeline for phenotyping, object detection and quantification of leaf trichomes
Source: Theor Appl Genet. 2025 Jul 21;138(8):188. doi: 10.1007/s00122-025-04967-z (PMC12279567; doi:10.1007/s00122-025-04967-z)
Supplement: Supplementary file 5 — Supplementary file5 (XLSX 86 kb) [file 122_2025_4967_MOESM5_ESM.xlsx]

## Sheet: Supplementary Table 1
Supplementary Table 1. Scores for leaf edge trichome density of the second leaf of seedlings of Aegilops tauschii accessions.
Accession	Lineage	Redundancy	Used for GWAS?	Leaf edge trichome density (Uncorrected data)								Trichome density (Manually corrected data)
				Biological replicate 1	Rep 2	Rep 3	Rep 4	Rep 5	Rep 6	Rep 7	Rep 8	Biological replicate 1	Rep 2	Rep 3	Rep 4	Rep 5	Rep 6	Rep 7	Rep 8	average
1006	1	R	No	0	1	2						0	0	1						0.333333
1007	1	R	No	0	0							0	0							0
1008	1	R	No	0								0								0
1009	1	R	No	1								2								2
1010	1	NR	No	0	3	4						0	3	5						2.66667
1011	1	R	No	0								0								0
1012	1	NR	No	0	0	1						0	0	0						0
1013	1	R	No	0								0								0
1014	1	R	No	0								0								0
1015	1	NR	No	0								0								0
1016	1	NR	No	0	0							0	0							0
1018	1	R	No	0	0	0						0	0	0						0
1019	1	NR	No	1	2	4						1	4	2						2.33333
1023	1	NR	No	0								0	0							0
1024	1	NR	No	1								1	2							1.5
1026	1	NR	No	0	0	0	2					2	1	0	0	0	0	0	0	0.375
1027	1	NR	No	0	0	1						0	0	0	0	1	1			0.333333
1028	1	NR	No	0	0							0	0	0	0					0
1029	1	NR	No	0								0	0							0
1030	1	NR	No	0	0							0	0	0	0					0
1031	1	R	No	0	0							0	1	0	0					0.25
1032	1	NR	No	0	1	1						0	0	0	0	0	0			0
1033	1	R	No	0	0	1	1					1	0	0	0	0	1			0.333333
1034	1	R	No	0	0	1	2					2	0	1	1	0				0.8
1035	1	R	No	0	1	1	1					1	0	1	0					0.5
1036	1	R	No	1	1	2	32					2	1	1	40					11
1037	1	R	No	0	0	0	5					0	0	0	6	6	0			2
1038	1	R	No	1	2	2						1	1	1	0					0.75
1039	1	R	No	0	3							0	0							0
1040	1	R	No	0	0	0						0	0	0	0	0				0
1041	1	R	No	0	0							0	0							0
1042	1	R	No	0	0	0	1					0	0	1	0					0.25
1043	1	R	No	0	0	1	2					1	4	0	0					1.25
1044	1	R	No	0	0	1	13					20	20	1	0	0				8.2
1045	1	R	No	1	4							4	2							3
1046	1	R	No	0	0	1	1					0	0	1	1					0.5
1047	1	R	No	0	0	2						0	2	0						0.666667
1048	1	R	No	0	0	1						0	0	0						0
1049	1	R	No	0	0	0	1					1	0	0	0	0				0.2
1050	1	NR	No	0	0	0	0					0	0	0	0	0				0
1051	1	NR	No	1	2	3	6					3	1	2	7					3.25
1052	1	R	No	1	1	2	7					0	7	5	1					3.25
1053	1	R	No	0	0	0	2					2	0	0	0					0.5
1054	1	NR	No	0	0	0	0					0	0	0	0	0				0
1055	1	R	No	0	0	0	0					0	0	0	0					0
1056	1	NR	No	0	0	0	1					0	0	1	0					0.25
1057	1	R	No	0	0	0	1					0	0	0	0					0
1058	1	R	No	0	0	0	0					0	0	0	0					0
1059	1	R	No	0	0	0	3					0	0	0	3					0.75
1060	1	R	No	0	0	0	6					8	0	0	1					2.25
1061	1	R	No	0	0	19	4					27	0	0	4					7.75
1062	1	R	No	0	0	0	1					0	0	1	0					0.25
1063	1	R	No	0	1	25	7					0	9	0	30					9.75
1064	1	R	No	0	0	11	4					12	4	0	0					4
1065	1	R	No	0	0	1	3					3	0	0	0	1				0.8
1066	1	R	No	0	0	0	7					0	0	0	0	7	10	0	0	2.125
1067	1	R	No	0	0	0	3					4	3	0	0	1	0	0		1.14286
1068	1	R	No	0	2	7	8					7	2	0	8					4.25
1069	1	NR	No	0	0	0	0					0	0	0	0					0
1070	1	NR	No	0	1	20	4					4	4	20	0	0				5.6
1071	1	NR	No	10	29	4	9					15	35	7	11					17
1072	1	R	No	0	0	3	7					2	0	0	7					2.25
1073	1	NR	No	0	1	1	2					0	2	2	4	1				1.8
1074	1	R	No	0	0	0	2					0	0	0	2					0.5
1075	1	R	No	0	0	0	0					0	0	0	0	0				0
1076	1	R	No	0	0	18	2					22	2	0	0					6
1077	1	R	No	10	14	27						30	21	11						20.6667
1078	1	NR	No	0	0	4	4					4	0	0	4					2
1079	1	R	No	0	1	2	5					5	2	1	0					2
1080	1	R	No	0	0	0	3					1	0	0	0					0.25
1081	1	R	No	3	4							2	3							2.5
1082	1	R	No	0	0	1	2					2	1	0	0					0.75
1083	1	NR	No	0	2	2	3					0	3	2	2					1.75
1084	1	NR	No	1	27	9						10	32	1	1					11
1085	1	R	No	0	0	0						0	0	0	0					0
1086	1	R	No	0	0							0	0	0	0					0
1087	1	R	No	0	0	1	2					0	0	0	0	0	2			0.333333
1088	1	R	No	0	0	0	1					1	1	0	0	0	0			0.333333
T2220001	1	R	No	0	1	2	2					0	1	0	3					1
T2220002	1	R	No	2	33	7	9					41	2	7	12					15.5
T2220003	1	R	No	1								0								0
T2220004	1	R	No	0	0							0	0							0
T2220007	2	NR	No	68	71	72	72					81	98	87	78					86
T2220010	1	R	No	0	0	2	3					0	2	0	2					1
T2220011	1	R	No	0	0	1	2					1	2	0	0					0.75
T2220013	1	R	No	0	1	1	6					1	1	0	6					2
T2220014	1	R	No	0	0	0	0					0	0	0	0					0
T2220015	1	R	No	1	4	6	7					1	8	8	4					5.25
T2220016	1	NR	No	1	16	2	4					4	2	1	17					6
T2220017	1	NR	No	0	0	0	0					0	0	0	0					0
T2220018	1	NR	No	0	0	1	1					0	1	0	0					0.25
T2220019	1	NR	No	0	1	12	3					1	2	12	0					3.75
T2220020	1	NR	No	0	0	0						0	0	0						0
T2220021	1	R	No	0	4	6	6					5	4	6	0					3.75
T2220022	1	NR	No	0	0	3	4					4	0	3	0					1.75
T2220023	1	NR	No	0	0	0	0					0	0	0	0					0
T2220024	1	NR	No	0	0	2	8					2	0	0	10					3
T2220025	1	NR	No	0	0	0	0					0	0	0	0					0
T2220027	1	NR	No	0	1	1	2					0	1	1	2					1
T2220028	1	NR	No	0	0	0	1					0	0	0	0					0
T2220029	1	R	No	1	1							0	1							0.5
T2220030	1	NR	No	0	0	3	4					4	0	0	3					1.75
T2220031	1	NR	No	0	0	0	0					0	0	0	0					0
T2220032	1	NR	No	0	0	0	3					4	0	0	0					1
T2220033	1	NR	No	0	1	1	2					1	1	0	1					0.75
T2220034	1	R	No	0	0	1	3					0	0	3	0					0.75
T2220035	1	NR	No	0	0	13	2					15	0	2	0					4.25
T2220036	1	NR	No	0	1	1	3					3	1	1	0					1.25
T2220037	1	R	No	0	1	1	3					3	1	1	0					1.25
T2220038	1	R	No	0	1	2	8					8	0	0	2					2.5
T2220039	1	R	No	0	0	0	1					1	0	0	0					0.25
T2220040	1	R	No	0	1	1	24					0	27	1	1					7.25
T2220041	1	R	No	17	3	3	9					4	11	17	3					8.75
T2220042	1	R	No	0	0	1	3					0	1	0	0					0.25
T2220043	1	R	No	0	0	2	2					1	0	2	0					0.75
T2220044	1	R	No	0	0	0	37					0	0	0	38					9.5
T2220047	1	NR	No	0	1	7	7					8	0	7	2					4.25
T2220048	3	NR	No	0	0							0	0							0
T2220049	3	NR	No	9								10								10
T2220050	1	R	No	17	5	6						20	5	7						10.6667
CN 30802	1	R	No	0	0	0	0					0	0	0	0					0
CN 30803	2	R	No	66	69	76	87					91	118	117	90					104
CN 30804	1	R	No	0	1	1						1	0	0						0.333333
CN 30805	1	NR	No	0	0	1	2					2	1	0	0					0.75
CN 30806	1	NR	No	0	1	6	9					1	0	9	11					5.25
CN 30808	2	NR	Yes	56	64	66						75	69	81						75
CN 30810	2	NR	Yes	68	76	76	83					95	91	101	73					90
CN 30811	2	NR	Yes	34	35	47	47					45	43	53	52					48.25
CN 30812	2	NR	Yes	3	3	7						8	3	8						6.33333
CN 30813	1	NR	No	3	42	53	70					95	101	157	24					94.25
CN 30815	2	R	No	41	64	79						78	92	49						73
CN 30816	2	NR	Yes	45	54	58	73					99	71	79	78					81.75
CN 30817	2	NR	Yes	37	39	41	43					48	43	51	56					49.5
CN 30818	1	NR	No	0	0	0	0					0	0	0	0					0
CN 30819	1	NR	No	0	0	0	2					0	2	0	0					0.5
CN 30820	2	NR	Yes	15	34	41	42					15	35	44	41					33.75
CN 30821	2	NR	Yes	2	39							2	43							22.5
CN 30828	2	NR	Yes	1	21	37	56					20	62	1	40					30.75
CN 30938	1	NR	No	0	1	13	2					2	0	13	1					4
CN 30939	1	R	No	36	5							5	42							23.5
CN 30940	1	R	No	0	0	1	2					2	0	1	0					0.75
CN 30941	2	R	No	75								110								110
CN 30948	1	R	No	2								2								2
CN 34349	2	NR	Yes	28	41	51						42	59	30						43.6667
CN 34350	1	NR	No	6								8								8
CN 34353	1	NR	No	2	2	27	34					40	48	7	3					24.5
CN 34357	1	NR	No	28	34	57	8					28	67	45	32					43
CN 34361	2	NR	Yes	18	34	42	55					36	47	18	63					41
CN 34362	2	NR	Yes	41	45	59						56	46	78						60
CN 34385	1	NR	No	0	1	2						1	0	2						1
CN 40033	2	NR	Yes	80	89							113	110							111.5
CN 42471	1	R	No	15	19	46	93					112	25	70	69					69
Ent-071	1	NR	No	0	0	1	1					1	0	0	0					0.25
Ent-079	2	R	No	35	39	39	53					42	41	48	62					48.25
Ent-086	2	R	No	47	52	63	67					75	59	69	81					71
Ent-087	2	R	No	19	22	45	50					57	21	54	26					39.5
Ent-088	2	R	No	40	47	52	54					67	48	52	53					55
Ent-090	2	R	No	60	61	64	75					93	113	93	102					100.25
Ent-102	2	R	No	37	39	43	51					55	41	37	48					45.25
Ent-105	1	NR	No	0	1	1	2					0	1	2	1					1
Ent-118	1	R	No	1	2	7	8					4	1	8	7					5
Ent-127	1	R	No	0	2	3	7					1	6	3	0					2.5
Ent-134	1	NR	No	1	19	2	2					1	2	1	23					6.75
Ent-135	1	R	No	0	0	10	2					10	2	0	0					3
Ent-141	1	R	No	0	0	1	12					22	1	0	0					5.75
Ent-228	2	R	No	6								6								6
Ent-241	1	NR	No	0	0	0	0					0	0	0	0					0
Ent-270	1	NR	No	1	1	13	3					1	3	13	1					4.5
Ent-302	1	NR	No	0	37							0	41							20.5
Ent-310	1	NR	No	13	16	5	6					16	19	5	6					11.5
Ent-336	2	R	No	52	61	62	73					59	67	65	78					67.25
Ent-384	2	R	No	40	44	45	61					65	50	46	41					50.5
Ent-391	1	R	No	15	43	6						6	81	18						35
Ent-392	1	NR	No	0	0	0	0					0	0	0	0					0
Ent-402	1	NR	No	0	16	25	34					27	0	21	39					21.75
Ent-404	1	R	No	18	7	8						18	11	10						13
Ent-405	1	R	No	18	28	40						29	23	40						30.6667
Ent-406	1	R	No	0	0	0	1					0	0	0	1					0.25
Ent-430	1	NR	No	0								0								0
TAU-1	1	NR	No	0	0	1	2					0	1	0	2					0.75
TAU-15	2	NR	Yes	28	30	36	38					32	38	40	28					34.5
TAU-24	2	NR	Yes	22	27	27						30	34	23						29
TAU-25	2	NR	Yes	55	58							63	67							65
TAU-28	2	NR	Yes	76								124								124
TAU-29	2	NR	Yes	57	65	73	81					107	79	92	77					88.75
TAU-30	2	NR	Yes	49								67								67
TAU-35	2	NR	Yes	16	20							19	23							21
TAU-36	2	NR	Yes	40	41	50	61					70	49	74	45					59.5
TAU-39	1	NR	No	0	0	2	24					0	1	34	0					8.75
TAU-4	ND	ND	No	22								24								24
TAU-41	2	NR	Yes	13	21	23	8					24	15	22	8					17.25
TAU-42	ND	NR	No	0	0	11	6					0	0	14	12					6.5
TAU-45	1	NR	No	0	0	1	2					2	0	0	0					0.5
TA10070	1	NR	No	0	0							0	0							0
TA10073	1	NR	No	0	0	1	2					0	1	0	0					0.25
TA10076	1	NR	No	0	0	0	1					1	0	0	0					0.25
TA10079	1	NR	No	0	0	1	3					0	3	1	0					1
TA10087	2	NR	Yes	45	47	54	56					53	59	63	53					57
TA10088	1	NR	No	21	74							137	87							112
TA10089	2	NR	Yes	44	51	56	59					67	75	76	48					66.5
TA10092	2	NR	Yes	51	52	57	62					55	60	53	74					60.5
TA10096	1	NR	No	0	1	2	6					0	8	1	1					2.5
TA10097	1	NR	No	1	19	1	12	22	3			27	14	28	3	1	1			12.3333
TA10099	1	NR	No	0	0	1	7					1	0	7	0					2
TA10102	1	NR	No	43	43	56	66					87	46	73	57					65.75
TA10103	3	NR	No	43	45							89	57							73
TA10104	3	R	No	0	12							19	0							9.5
TA10106	1	NR	No	0	0	7						7	0	0						2.33333
TA10108	1	NR	No	0	0	1	3					0	3	0	1					1
TA10109	1	NR	No	0	1	2	2					0	0	0	1					0.25
TA10112	1	R	No	0	0	0	1					0	0	1	0					0.25
TA10115	1	NR	No	0	1	1	13					13	0	1	1					3.75
TA10117	1	R	No	0	1							0	0							0
TA10121	1	R	No	1	13	4	44	45				4	16	49	1	48				23.6
TA10128	1	NR	No	16	21	49	64					34	94	32	102					65.5
TA10134	1	NR	No	12	46							14	54							34
TA10138	1	R	No	0	0							0	0							0
TA10155	1	NR	No	0	0	0	5					0	0	7	0					1.75
TA10156	1	NR	No	0	13							25	0							12.5
TA10157	1	NR	No	0	1	3	3					3	1	0	3					1.75
TA10158	1	NR	No	0	1							1	0							0.5
TA10159	1	NR	No	1	12	32						1	45	16						20.6667
TA10161	1	NR	No	0	2	3						2	0	24						8.66667
TA10164	1	NR	No	0	0	0	1					1	0	0	0					0.25
TA10166	1	NR	No	0	0	1						0	0	0						0
TA10168	1	NR	No	0	0	1						0	0	1						0.333333
TA10170	1	NR	No	0	0	0	5					0	0	0	5					1.25
TA10174	1	NR	No	0	43	62						0	77	94						57
TA10176	1	NR	No	0	0	1	1					1	0	1	0					0.5
TA10180	1	NR	No	0	16	38	38					43	40	20	0					25.75
TA10184	1	NR	No	0	0	0						0	0	0						0
TA10186	1	NR	No	0	1	7						1	11	0						4
TA10189	1	NR	No	0								0								0
TA10191	1	NR	No	0	0	1	1					1	0	0	1					0.5
TA10305	1	NR	No	0	0	0	1					0	0	0	1					0.25
TA10310	1	NR	No	0	0	0	3					3	0	0	0					0.75
TA10320	1	NR	No	0	1	4	5					5	4	1	0					2.5
TA10326	1	NR	No	0	2	4						4	0	2						2
TA10327	1	NR	No	0	0	0	1					0	1	0	0					0.25
TA10837	2	NR	Yes	29	30	44	46					29	52	32	51					41
TA10838	2	NR	Yes	51	59	75						90	73	74						79
TA10839	2	NR	Yes	50	51	51	63					58	66	69	65					64.5
TA10872	2	NR	Yes	61	69	73	76					87	68	88	80					80.75
TA10920	1	R	No	0	15	35	53					47	0	66	17					32.5
TA10923	1	NR	No	0	1	23	27					33	27	0	1					15.25
TA10925	1	NR	No	13	23	25	35					69	73	21	86					62.25
TA10926	1	NR	No	10	13	2	22					22	13	2	10					11.75
TA10941	1	NR	No	41	46	60	64					64	54	45	67					57.5
TA10953	1	NR	No	2	33	39						46	37	1						28
TA10954	1	NR	No	0	0	0	1					0	0	0	1					0.25
TA10955	1	NR	No	0	0	2						0	0	0						0
TA10956	1	R	No	0	0	0	3					0	3	0	0					0.75
TA10959	1	NR	No	0	12	28	8					35	10	0	17					15.5
TA11020	1	NR	No	0	11	2	23					13	38	2	0					13.25
TA1579	1	NR	No	0	0	0	2					0	0	1	0					0.25
TA1587	1	NR	No	1	11	33	7					16	41	0	10					16.75
TA1593	1	NR	No	0	1							1	0							0.5
TA1596	1	NR	No	0	0	2	5					5	0	2	0					1.75
TA1616	2	NR	Yes	17	28	7	9					8	21	9	33					17.75
TA1617	1	NR	No	0	0	1	1					1	1	1	0					0.75
TA1620	1	NR	No	0	0	0	1					0	0	0	1					0.25
TA1623	1	R	No	0	1	2						1	0	0						0.333333
TA1631	1	NR	No	26	33	38	46					40	45	58	42					46.25
TA1632	1	NR	No	0	1	1	3					3	1	4	0					2
TA1633	1	NR	No	2	3	3	9					3	5	15	5					7
TA1639	1	NR	No	0	0	0	0					0	0	0	0					0
TA1640	1	NR	No	20	28	35	6					6	25	39	30					25
TA1672	2	NR	Yes	13	32	37						14	41	42						32.3333
TA1675	2	NR	Yes	3	4	7	8					3	8	4	9					6
TA1681	1	NR	No	1	15	17	22					1	28	20	20					17.25
TA1708	1	R	No	30	46	61	63					69	51	85	32					59.25
TA2119	1	NR	No	0	0	0	20					23	0	0	1					6
TA2373	1	NR	No	0	11	24	30					37	0	13	28					19.5
TA2383	1	NR	No	0	0	1	1					0	0	1	1					0.5
TA2387	1	NR	No	0	0	0	0					0	0	0	0					0
TA2389	1	NR	No	0	0	0	0					0	0	0	0					0
TA2390	1	NR	No	0	0	0	1					0	0	0	0					0
TA2393	1	NR	No	0	1	1	2					1	0	1	2					1
TA2394	1	R	No	0	0	1						0	1	0						0.333333
TA2395	1	NR	No	0	0	1	1					1	1	0	0					0.5
TA2396	1	R	No	1	19							20	4							12
TA2400	1	NR	No	1	1	1						1	1	1						1
TA2401	1	R	No	0	0	0	2					0	0	2	0					0.5
TA2402	1	R	No	0	0	1	1					0	1	0	1					0.5
TA2406	1	NR	No	0	0	1	24					0	1	0	46					11.75
TA2407	1	NR	No	0	0	0						0	0	0						0
TA2408	1	NR	No	0	31	35	6					40	0	7	40					21.75
TA2409	1	NR	No	25	37	47	48					27	44	64	58					48.25
TA2412	1	NR	No	0	1							1	0							0.5
TA2414	1	NR	No	0	1	3						3	0	2						1.66667
TA2420	1	NR	No	0	4							0	4							2
TA2425	1	NR	No	0	0	0						0	0	0						0
TA2428	1	NR	No	0	1	1	1					1	0	1	1					0.75
TA2429	1	NR	No	0	0	1	2					2	0	5	0					1.75
TA2461	2	NR	Yes	11	14	20	25					37	18	41	31					31.75
TA2482	1	R	No	0	0	2						0	0	2						0.666667
TA2492	1	NR	No	0	17	29	4					32	23	0	6					15.25
TA2494	1	NR	No	0	1	1	3					3	1	1	0					1.25
TA2512	1	NR	No	0	0	17	5					0	0	7	22					7.25
TA2513	1	NR	No	0	2	3						2	3	0						1.66667
TA2521	1	NR	No	0	0	0	0					0	0	0	0					0
TA2523	1	NR	No	0	3	4						4	5	0						3
TA2526	1	NR	No	0	18	28						53	69	0						40.6667
TA2531	1	NR	No	0	0							0	0							0
TA2537	1	NR	No	0	0	0	0					0	0	0	0					0
TA2540	1	NR	No	10	13	8						14	10	15						13
TA2541	1	NR	No	0	0	0						0	0	0						0
TA2542	1	NR	No	0	0	1						0	1	0						0.333333
TA2547	1	NR	No	0	0	0	0					0	0	0	1					0.25
TA2553	1	NR	No	43	50	58	67					51	66	86	58					65.25
TA2554	1	NR	No	1	13	13	5					16	6	1	18					10.25
TA2558	1	NR	No	12	9	9						12	12	18						14
TA2559	1	NR	No	0	0	0	2					0	2	0	0					0.5
TA2563	2	NR	Yes	57	59	59	69					67	73	66	62					67
TA2576	3	NR	No	34	37	40						61	52	58						57
TA2582	3	NR	No	0	12	6	8					21	21	0	23					16.25
TA3429	admixed (RIL)	R	No	0	0	0	18					0	0	0	24					6
TOWWC0001	2	R	No	57	57	70	71					76	82	73	73					76
TOWWC0002	2	NR	Yes	34	49	59						59	66	38						54.3333
TOWWC0003	2	R	No	74	75	84	84					102	81	84	94					90.25
TOWWC0004	2	R	No	26	41	62	72					27	77	45	75					56
TOWWC0005	2	NR	Yes	54	62	65	71					77	69	77	70					73.25
TOWWC0006	2	R	No	44	52	57						47	58	56						53.6667
TOWWC0007	2	R	No	52	73	74	76					76	77	102	88					85.75
TOWWC0008	2	R	No	12	14	22						24	15	16						18.3333
TOWWC0009	2	NR	Yes	0	0	12	4					4	0	0	12					4
TOWWC0010	2	NR	Yes	48	69	70						69	73	54						65.3333
TOWWC0011	2	NR	Yes	69	75	82	88					93	77	87	83					85
TOWWC0012	2	NR	Yes	75	75	76	84					79	91	85	85					85
TOWWC0013	2	NR	Yes	22	24	33	41					24	22	44	33					30.75
TOWWC0014	1	R	No	0	0	0	0					0	0	0	0					0
TOWWC0016	2	NR	Yes	57	67	81						92	73	71						78.6667
TOWWC0017	2	NR	Yes	20	27	34						28	20	34						27.3333
TOWWC0018	2	R	No	18	19	20	42					19	20	54	21					28.5
TOWWC0020	2	R	No	33	39	49	76					83	44	36	54					54.25
TOWWC0022	2	R	No	75	85	94	95					86	105	99	109					99.75
TOWWC0023	2	NR	Yes	56	73	77	96					97	86	104	82					92.25
TOWWC0024	1	R	No	0	1	15						20	1	0						7
TOWWC0025	2	R	No	0	0	2	4					4	0	0	2					1.5
TOWWC0026	2	NR	Yes	52	53	65	71					55	75	62	73					66.25
TOWWC0027	2	NR	Yes	24	24	25	35					25	26	35	25					27.75
TOWWC0028	2	R	No	71	74	76	81					86	93	97	90					91.5
TOWWC0029	2	NR	Yes	14	23	25	8					21	12	41	33					26.75
TOWWC0030	1	NR	No	0	0	1	1					0	1	0	1					0.5
TOWWC0031	2	NR	Yes	55	56	57	60					75	60	63	68					66.5
TOWWC0032	2	R	No	60	60	63	80					70	79	88	94					82.75
TOWWC0033	2	R	No	21	32	34						21	35	35						30.3333
TOWWC0034	2	NR	Yes	16	2	36	37					2	37	18	36					23.25
TOWWC0035	1	NR	No	1	13	6	6					7	13	11	1					8
TOWWC0036	1	R	No	12	12	13	9					10	13	14	15					13
TOWWC0037	1	NR	No	1	16	4						5	27	10						14
TOWWC0038	1	R	No	0	0	0	1					1	0	0	0					0.25
TOWWC0039	1	NR	No	15	27	28	7					36	37	16	7					24
TOWWC0040	2	NR	Yes	37	61	71	77					39	81	86	84					72.5
TOWWC0042	2	NR	Yes	75	77	86	88					95	92	100	97					96
TOWWC0043	2	NR	Yes	34	48	54	55	56	59	67	77	61	108	68	62	57	55	74	36	65.125
TOWWC0044	2	NR	Yes	31	35	41	49					40	42	52	41					43.75
TOWWC0045	2	NR	Yes	16	17	18	6					6	22	19	19					16.5
TOWWC0046	2	NR	Yes	23	35	36	46					53	32	41	43					42.25
TOWWC0047	2	NR	Yes	13	13	23	33					19	35	25	12					22.75
TOWWC0048	2	NR	Yes	34	39	66	72					81	80	79	72					78
TOWWC0049	ND	R	No	42	45	45	54					47	57	54	45					50.75
TOWWC0050	2	NR	Yes	56	60	60	65	69	70	93	96	92	95	106	74	104	98	86	80	91.875
TOWWC0051	2	NR	Yes	17	35	46	49					80	71	69	70					72.5
TOWWC0053	1	R	No	0	0	14	3					13	0	3	0					4
TOWWC0054	1	R	No	0	1	1	12					1	12	0	1					3.5
TOWWC0055	ND	ND	No	1	11	2	2					2	12	2	2					4.5
TOWWC0056	2	NR	Yes	50	64	64	73					73	71	78	79					75.25
TOWWC0057	2	R	No	21	24	4	6					24	4	6	21					13.75
TOWWC0058	2	NR	Yes	14	22	35	8					35	8	15	22					20
TOWWC0059	2	NR	Yes	26	53	56						26	61	61						49.3333
TOWWC0060	2	NR	Yes	42	49	50	58					61	48	56	53					54.5
TOWWC0061	2	NR	Yes	58	72	76	76					94	86	63	82					81.25
TOWWC0062	ND	ND	No	55	60	61	66					60	74	69	85					72
TOWWC0063	2	NR	Yes	38	39	58	67					46	71	60	40					54.25
TOWWC0064	2	NR	Yes	54	56	59	60					61	58	58	69					61.5
TOWWC0065	ND	ND	No	30	30	41	46					45	50	34	37					41.5
TOWWC0066	2	NR	Yes	40	48	53	62					65	63	56	45					57.25
TOWWC0067	2	NR	Yes	15	31	49	50					50	15	56	32					38.25
TOWWC0068	2	R	No	11	23	38	43					25	45	44	13					31.75
TOWWC0069	2	NR	Yes	100	105	108						134	124	115						124.333
TOWWC0070	2	NR	Yes	42	43	54	54					43	44	60	64					52.75
TOWWC0071	2	NR	Yes	103	111	89	96					134	122	122	103					120.25
TOWWC0072	2	NR	Yes	25	45	51	54					46	58	46	57					51.75
TOWWC0073	2	NR	Yes	13	26	33						38	13	28						26.3333
TOWWC0074	2	R	No	49	67	76	77					84	90	82	64					80
TOWWC0075	2	ND	No	41	43	49	57					54	54	55	63					56.5
TOWWC0076	ND	ND	No	37	38	47	54					58	48	39	56					50.25
TOWWC0077	2	NR	Yes	52	69	80	99					129	132	107	138					126.5
TOWWC0078	2	NR	Yes	104	120	66	94					115	113	127	135					122.5
TOWWC0079	2	R	No	51	60	92	94					118	104	117	112					112.75
TOWWC0080	2	NR	Yes	40	40	40	76					62	88	51	58					64.75
TOWWC0081	ND	ND	No	36	36	41	42					38	42	46	44					42.5
TOWWC0082	2	R	No	20	22	30	36					38	22	20	50					32.5
TOWWC0083	2	NR	Yes	37	45	8						8	55	42						35
TOWWC0084	2	R	No	34	38	45	46					63	50	51	56					55
TOWWC0085	2	R	No	50	64							56	74							65
TOWWC0086	2	R	No	52	61	70	71					82	85	67	62					74
TOWWC0087	2	R	No	74	75	80	84					95	82	80	89					86.5
TOWWC0088	2	NR	Yes	12	18	5	8					8	5	18	12					10.75
TOWWC0089	2	NR	Yes	45	51	52	55					74	60	93	59					71.5
TOWWC0090	2	R	No	65	69	80	85					74	109	91	93					91.75
TOWWC0091	2	NR	Yes	45	56	56	64					47	67	59	61					58.5
TOWWC0092	2	NR	Yes	24	24	30	42					31	29	30	55					36.25
TOWWC0093	ND	ND	No	54	56	61	61					78	57	71	84					72.5
TOWWC0094	ND	ND	No	39	48	54	62					53	42	57	70					55.5
TOWWC0095	2	NR	Yes	38	52	59	66					63	47	56	74					60
TOWWC0096	2	NR	Yes	13	13	15	20					13	20	16	22					17.75
TOWWC0097	2	R	No	10	17	21	9					11	23	19	10					15.75
TOWWC0098	2	R	No	39	55	73	78					73	51	84	77					71.25
TOWWC0099	2	NR	Yes	54	61	69	70					57	70	78	70					68.75
TOWWC0100	2	NR	Yes	36	41	48	59					63	53	60	59					58.75
TOWWC0101	2	R	No	34	36	66						40	71	46						52.3333
TOWWC0102	1	NR	Yes	0	2	2	8					0	2	7	2					2.75
TOWWC0103	2	NR	Yes	40	51	52	55					65	63	58	48					58.5
TOWWC0104	2	NR	Yes	13	14	17	9					15	17	9	13					13.5
TOWWC0105	2	R	No	64	69	70	74					81	77	73	83					78.5
TOWWC0106	2	NR	Yes	102	48	75	98					110	121	133	93					114.25
TOWWC0107	2	NR	Yes	67	74	87	91					103	125	96	110					108.5
TOWWC0108	2	R	No	103	86	92	93					102	112	143	106					115.75
TOWWC0109	2	R	No	63	64	66	70					65	67	72	74					69.5
TOWWC0110	2	NR	Yes	50	63	66	78					81	69	62	70					70.5
TOWWC0111	2	NR	Yes	50	51	51	55					55	61	54	67					59.25
TOWWC0112	2	NR	Yes	83	89	93	84					96	104	93	99					98
TOWWC0113	2	NR	Yes	63	65	76	80					81	85	70	75					77.75
TOWWC0114	2	NR	Yes	78	78	86	91					95	95	90	98					94.5
TOWWC0115	2	NR	Yes	79	81	83	92					97	107	85	91					95
TOWWC0117	2	NR	Yes	40	50	60	70					65	75	45	54					59.75
TOWWC0118	2	R	No	49	55	69						59	51	73						61
TOWWC0119	2	NR	Yes	66	67	67	82					72	87	74	67					75
TOWWC0120	2	NR	Yes	39	47	54	55					48	39	57	59					50.75
TOWWC0121	2	NR	Yes	25	38							40	25							32.5
TOWWC0122	2	R	No	74	75	77	82					85	94	85	95					89.75
TOWWC0123	2	NR	Yes	46	50	51	54					55	50	56	53					53.5
TOWWC0124	2	NR	Yes	64	69	86						100	85	78						87.6667
TOWWC0125	2	NR	Yes	66	76	87	89					72	94	88	100					88.5
TOWWC0126	2	R	No	30	30	33	34					30	30	33	35					32
TOWWC0127	2	NR	Yes	73	78	78	83					111	96	91	80					94.5
TOWWC0128	ND	ND	No	1	3	5	8					3	8	1	5					4.25
TOWWC0129	2	NR	Yes	41	72							75	41							58
TOWWC0130	2	NR	Yes	58	64	65	69					68	72	69	64					68.25
TOWWC0131	2	NR	Yes	60	64	86	89					95	100	84	77					89
TOWWC0132	ND	ND	No	81	82	93	93					92	113	111	86					100.5
TOWWC0133	2	NR	Yes	40	42	74						83	45	55						61
TOWWC0134	2	NR	Yes	24	37	40	44					25	41	42	48					39
TOWWC0135	2	NR	Yes	20	40	45	50					60	79	47	92					69.5
TOWWC0136	2	R	No	55	76	77	86					103	89	86	82					90
TOWWC0137	2	NR	Yes	10	14	14	19					19	10	14	14					14.25
TOWWC0138	2	NR	Yes	44	46	69	84					84	69	105	68					81.5
TOWWC0139	2	R	No	23	30	50						30	53	73						52
TOWWC0140	2	NR	Yes	4	5	6	9					3	7	5	9					6
TOWWC0141	2	NR	Yes	50	58	60	71					75	81	77	73					76.5
TOWWC0142	2	NR	Yes	48	60	66	71					51	77	64	66					64.5
TOWWC0143	2	NR	Yes	38	53	54	55					60	64	59	62					61.25
TOWWC0144	2	NR	Yes	34	44	59						72	64	51						62.3333
TOWWC0145	2	R	No	39	51	57	60					68	65	41	56					57.5
TOWWC0146	ND	ND	No	55	63	64	68					71	82	77	94					81
TOWWC0147	2	NR	Yes	55	58	59	78					55	62	73	89					69.75
TOWWC0148	2	NR	Yes	26	26	28	34					36	29	29	26					30
TOWWC0149	2	NR	Yes	27	33	39						39	45	41						41.6667
TOWWC0150	ND	ND	No	30	41	49	57					65	50	42	63					55
TOWWC0151	ND	ND	No	29	49	49	52					55	45	57	59					54
TOWWC0152	2	NR	Yes	46	49	53	54					65	66	62	53					61.5
TOWWC0153	2	NR	Yes	41	42	49	53					56	52	62	42					53
TOWWC0154	2	NR	Yes	42	45	49						50	60	61						57
TOWWC0155	2	R	No	40	42	49	54					62	53	60	50					56.25
TOWWC0156	2	NR	Yes	57	63	67	74					70	84	83	86					80.75
TOWWC0157	2	NR	Yes	33	35	69	70					57	95	102	88					85.5
TOWWC0158	ND	ND	No	43	61	63	72					55	69	70	80					68.5
TOWWC0159	2	R	No	40	50	51	53					59	50	67	60					59
TOWWC0160	2	R	No	54	63	69	72					85	91	85	82					85.75
TOWWC0161	ND	ND	No	28	39	43	51					63	41	44	80					57
TOWWC0162	2	NR	Yes	28	36	36	58					33	43	43	67					46.5
TOWWC0163	2	NR	Yes	62	62	65	79					82	103	91	106					95.5
TOWWC0164	2	R	No	49	50	54	54					55	70	70	54					62.25
TOWWC0165	2	NR	Yes	31	43	45	47					58	58	45	60					55.25
TOWWC0166	2	NR	Yes	32	45	53	53					40	64	55	49					52
TOWWC0167	2	NR	Yes	42	44	49	63					64	66	54	50					58.5
TOWWC0168	2	R	No	20	21	24	7					7	30	21	21					19.75
TOWWC0169	2	NR	Yes	17	18	20	33					18	20	18	35					22.75
TOWWC0170	1	NR	No	0	0	11	38					39	11	0	0					12.5
TOWWC0171	2	NR	Yes	12	17	17	20					20	12	16	21					17.25
TOWWC0172	2	NR	Yes	11	14	15	3					15	3	12	23					13.25
TOWWC0173	2	R	No	1	2	4	6					4	2	6	1					3.25
TOWWC0174	1	R	No	0	0	0	0					0	0	0	0					0
TOWWC0175	ND	ND	No	0	1	3	7					3	1	0	9					3.25
TOWWC0176	2	NR	Yes	35	40	49	50					60	59	57	40					54
TOWWC0177	2	R	No	35	41	48	7					55	45	18	53					42.75
TOWWC0178	2	NR	Yes	28	36	47	58					52	38	68	45					50.75
TOWWC0179	2	R	No	19	21	47	55					74	79	33	38					56
TOWWC0180	2	R	No	28	31	32	49					55	39	28	36					39.5
TOWWC0181	ND	ND	No	48	49	58	65					67	61	52	49					57.25
TOWWC0182	2	NR	Yes	16	30	7						17	7	34						19.3333
TOWWC0183	2	R	No	18	31	34	36					38	38	39	21					34
TOWWC0184	1	NR	No	0	0	0	4					0	4	0	0					1
TOWWC0185	2	R	No	0	2	3	8					3	2	9	0					3.5
TOWWC0186	2	NR	Yes	0	0	0	1					0	0	1	0					0.25
TOWWC0187	2	R	No	0	1	13	2					0	0	1	13					3.5
TOWWC0188	1	R	No	0	0	0						0	0	0						0
TOWWC0189	ND	ND	No	0	0	2	3					3	2	0	0					1.25
TOWWC0190	2	NR	Yes	32	39	44	46					50	37	51	46					46
TOWWC0191	2	NR	Yes	33	37	37	39					50	41	55	38					46
TOWWC0192	ND	ND	No	53	62	67	78					79	100	97	73					87.25
TOWWC0193	2	NR	Yes	10	11	18	25					12	12	27	18					17.25
TOWWC0194	2	R	No	25	31	41	49					48	51	65	39					50.75
TOWWC0195	1	NR	No	0	0	0	0					0	0	0	0					0
TOWWC0196	1	NR	No	0	0	1	1					0	0	1	1					0.5
TOWWC0197	1	NR	No	0	0	0						0	0	0						0
TOWWC0198	1	NR	No	1	1	15	2					2	0	1	18					5.25
TOWWC0199	1	NR	No	0	0	1	5					8	1	2	0					2.75
TOWWC0200	1	NR	No	14	42	58	7					8	47	67	22					36
TOWWC0201	1	R	No	0	0	0	0					0	0	0	0					0
TOWWC0202	1	NR	No	1	18	35	8					39	36	1	8					21
TOWWC0203	1	NR	No	0	0	0	0					0	0	0	0					0
TOWWC0204	1	NR	No	0	3	4						0	3	4						2.33333
TOWWC0205	1	NR	No	13	21	22						17	23	22						20.6667
TOWWC0206	1	NR	No	0	0	0	7					9	0	0	0					2.25
TOWWC0207	1	NR	No	0	0	0	2					0	0	2	0					0.5
TOWWC0208	1	NR	No	0	0	0	1					0	0	0	0					0
TOWWC0209	1	NR	No	0	14	17	4					30	35	14	0					19.75
TOWWC0210	1	NR	No	0	27	42	59					0	59	72	38					42.25
TOWWC0211	1	NR	No	0	10	23	7					15	0	11	39					16.25
TOWWC0212	1	NR	No	0	0	0	2					2	0	0	0					0.5
TOWWC0213	1	NR	No	1	1	1	2					1	2	1	1					1.25
TOWWC0214	1	NR	No	0	0	0	0					0	0	0	0					0
TOWWC0215	1	R	No	0	0	0	0					0	0	0	0					0
TOWWC0216	1	NR	No	0	1	1	3					1	0	1	3					1.25
TOWWC0217	1	R	No	0	1	1	4					1	6	1	0					2
TOWWC0218	1	NR	No	0	0	1	1					1	0	0	1					0.5
TOWWC0219	1	NR	No	0	0	0	2					0	0	2	0					0.5
TOWWC0220	1	NR	No	0	0	0	1					1	0	0	0					0.25
TOWWC0221	1	NR	No	0	0	0	1					0	1	0	0					0.25
TOWWC0222	1	NR	No	0	0	0	0					0	0	0	0					0
TOWWC0223	1	NR	No	0	0	0	0					0	0	0	0					0
TOWWC0224	1	NR	No	0	0	1	4					1	0	4	0					1.25
TOWWC0225	1	NR	No	0	1	16	3					3	1	19	0					5.75
TOWWC0226	1	NR	No	0	0	0	1					0	0	0	0					0
TOWWC0227	1	NR	No	0	0	0	0					0	0	0	0					0
TOWWC0228	1	NR	No	1	14	8	9					9	1	11	22					10.75
TOWWC0229	1	NR	No	0	0	0	3					0	3	0	0					0.75
TOWWC0230	1	R	No	0	0	0	0					0	0	0	0					0
TOWWC0231	1	NR	No	0	0	0	0					0	0	0	0					0
TOWWC0232	1	NR	No	0	0	1						0	1	0						0.333333
TOWWC0233	1	NR	No	0	0	0	1					0	0	0	0					0
TOWWC0234	1	NR	No	0	0	0	2					0	0	2	0					0.5
TOWWC0235	1	NR	No	1	2	2	6					2	2	18	2					6
TOWWC0236	1	NR	No	0	0	1	2					1	1	0	0					0.5
TOWWC0237	1	NR	No	0	0	0						0	0	0						0
TOWWC0238	1	NR	No	13	45	7	9					18	10	19	64					27.75
TOWWC0239	1	NR	No	11	22	30	32					27	65	37	66					48.75
TOWWC0240	1	NR	No	39	45	54	61					83	106	98	74					90.25
TOWWC0241	1	NR	No	0	0	0	0					0	0	0	0					0
TOWWC0242	1	NR	No	0	0	1	2					0	0	1	2					0.75
TOWWC0243	1	NR	No	0	3	4	9					0	13	10	3					6.5
TOWWC0244	1	NR	No	0	10	2	2					12	6	2	0					5
TOWWC0245	1	R	No	0	0	0	1					0	0	0	0					0
TOWWC0246	1	NR	No	14	30	34	38					106	57	20	58					60.25
TOWWC0247	1	NR	No	0	0	0	2					0	2	0	0					0.5
TOWWC0248	1	NR	No	0	0	0	0					0	0	0	0					0
TOWWC0249	1	NR	No	0	2							2	0							1
TOWWC0250	1	R	No	2	3							1	6							3.5
TOWWC0251	1	R	No	22	43	50	54					76	45	67	78					66.5
TOWWC0252	1	NR	No	0	4	5	7					9	8	0	9					6.5
TOWWC0253	2	R	No	46	46	47	50					52	64	49	51					54
TOWWC0254	1	NR	No	2	3	8						2	8	16						8.66667
TOWWC0255	1	R	No	0	1	1						2	0	1						1
TOWWC0256	1	NR	No	0	1	34	8					9	45	1	0					13.75
TOWWC0257	1	R	No	0	0	0	1					0	0	0	1					0.25
TOWWC0258	1	NR	No	0	0	0	15					18	1	0	0					4.75
TOWWC0259	1	R	No	0	0	0	0					0	0	0	0					0
TOWWC0260	1	R	No	0	0	1	4					6	0	0	2					2
TOWWC0261	1	NR	No	0	0	1	1					1	1	0	0					0.5
TOWWC0262	1	R	No	1	1	4						5	1	1						2.33333
TOWWC0263	1	R	No	0	0	1	7					7	1	0	0					2
TOWWC0264	1	R	No	0	0	1	2					1	0	0	2					0.75
TOWWC0265	1	NR	No	0	0	0	1					0	0	0	0					0
TOWWC0266	1	NR	No	0	0	0	1					0	1	0	0					0.25
TOWWC0267	1	NR	No	0	0							0	0							0
TOWWC0268	1	NR	No	0	0	0	1					0	0	0	0					0
TOWWC0269	1	NR	No	0	0	0	1					0	0	0	1					0.25
TOWWC0270	1	NR	No	0	0	0	0					0	0	0	0					0
TOWWC0271	1	NR	No	0	0	1						1	0	0						0.333333
TOWWC0272	1	NR	No	0	0	1	2					0	2	0	0					0.5
TOWWC0273	1	NR	No	0	0	0	1					0	0	0	0					0
TOWWC0274	1	NR	No	0	0	0	0					0	0	0	0					0
TOWWC0275	1	NR	No	0	1	1	2					1	0	0	2					0.75
TOWWC0277	1	NR	No	0	0	1	1					1	1	0	0					0.5
TOWWC0278	1	NR	No	0	3							2	1							1.5
TOWWC0279	1	NR	No	0	14	2	6					1	18	2	11					8
TOWWC0280	1	NR	No	1	13	3	4					4	0	20	4					7
TOWWC0281	1	NR	No	0	18	2	7					2	9	24	0					8.75
TOWWC0282	1	NR	No	0	1	4	5					5	2	7	0					3.5
TOWWC0283	1	NR	No	0	0	1	2					1	3	0	0					1
TOWWC0284	1	NR	No	0	1	13	5					6	15	0	1					5.5
TOWWC0285	1	R	No	0	0	1	1					0	1	0	1					0.5
TOWWC0286	1	R	No	15	19	19	27					44	43	31	17					33.75
TOWWC0287	1	NR	No	0	0	4	4					8	0	4	0					3
TOWWC0288	1	NR	No	0	0	1	1					0	1	0	1					0.5
TOWWC0289	1	NR	No	0	0	12	7					7	0	16	0					5.75
TOWWC0290	1	NR	No	0	10	13	18					10	18	0	18					11.5
TOWWC0291	1	NR	No	1	14	28						29	1	27						19
TOWWC0292	1	R	No	1	2	4	4					5	1	4	0					2.5
TOWWC0293	1	NR	No	0	1	1	2					0	2	2	1					1.25
TOWWC0294	1	NR	No	0	1	3						3	0	0						1
TOWWC0295	1	NR	No	0	0	1	1					0	1	1	0					0.5
TOWWC0296	1	NR	No	10	14	9						11	15	17						14.3333
TOWWC0297	1	NR	No	0	1	3						4	1	0						1.66667
TOWWC0298	1	NR	No	0	0	0	2					2	0	0	0					0.5
TOWWC0299	1	R	No	14	14	32	37					54	41	16	20					32.75
TOWWC0300	1	NR	No	20	34	6						23	47	8						26
TOWWC0301	1	NR	No	13	3	4	5					5	13	8	4					7.5
TOWWC0302	1	NR	No	0	1	3	4					5	6	2	0					3.25
TOWWC0303	1	NR	No	0	0	3	4					0	6	3	0					2.25
TOWWC0304	2	R	No	35	57	59						64	41	68						57.6667
WX224	1	R	No	57	63	71	73					85	77	74	69					76.25
WX325	1	R	No	33	34	43	54					44	35	60	44					45.75

## Sheet: Supplementary Table 2
Supplementary Table 2. Scores for leaf edge trichome density in 41 Aegilops tauschii accessions grown in three different controlled environments.
Accession	Leaf edge trichome density											Growth conditions
	Growth chamber			Growth room			Greenhouse room						Humidity (%)	Day/night temperature	Day/night duration	Light conditions
	Rep 1	Rep 2	Rep 3	Rep 1	Rep 2	Rep 3	Rep 1	Rep 2	Rep 3			Growth chamber	70	20ºC/15ºC	16h/8h	20% white light 20% red light, 20% blue light, 20% infrared
TA10088	14	28	12	74	56	52	46	59	32			Growth room	NA	23ºC/19-21ºC	17h/7h	NA
TA10092	4	9	8	16	16	26	33	13	27			Greenhouse room	NA	22ºC/18ºC	22h/6h	70% white light 70% red light, 70% blue light, 10% infrared
TA10109	7	3	2	6	1	1	3	11	2
TA10128	52	48	27	30	41	54	68	49	66
TA1672	11	14	15	15	30		8	2
TA2396	2	1	6	4	5	1	14	21	7
TOWWC0004	40	26	43	38	32	37	54	41	47
TOWWC0006	33	34	27	20	38	21	56	58	60
TOWWC0012	52	49	58	66	66	74	96	76	86
TOWWC0015	4	1		6	3	8	13	25
TOWWC0057	14	12	14	19	6	14	14	11	9
TOWWC0069	91	68	66	93	75	70	106	84	87
TOWWC0078	46	44	51	78	81	74	94	99	107
TOWWC0088	21	13	16	9	11	9	22	23
TOWWC0104	5	17	7	3	12	23	12	14	15
TOWWC0106	71	65	61	90	75	72	98	72	99
TOWWC0107	75	50	56	72	80	69	105	84	112
TOWWC0115	37	60	39	63	40	48	75	79	47
TOWWC0132	57	72	68	60	78	79	83	97	59
TOWWC0137	12	12	8	14	5	12	1	6	6
TOWWC0148	18	11	12	20	31	19	35	21
TOWWC0162	23	23	17	28	45	42	40	55	38
TOWWC0163	52	88	72	63	54	44	75	81	111
TOWWC0164	46	44	45	62	31	81	72	58	67
TOWWC0169	4	7	7	21	20	15	30	20	23
TOWWC0170	9	12	13	16	13	11	60	70	69
TOWWC0172	1	16	10	31	17	27	33	29	23
TOWWC0173	16	15	18	14	12	14	1	3	5
TOWWC0180	23	31		12	29	39	56	24	27
TOWWC0183	24	24	32	51	38	42	27	30	41
TOWWC0200	11	12	24	11	22	15	37	27	25
TOWWC0202	12	17	18	77	75	48	79	46	47
TOWWC0210	22	46	30	21	58	46	35	55	54
TOWWC0239	13	20		14	69	25	48	25	16
TOWWC0240	53	54	39	58	45	48	43	69	77
TOWWC0241	5	1		11	5		3	1	1
TOWWC0246	48	55	24	16	47		56	79	55
TOWWC0250	2	1	3	12	36		20	41
TOWWC0258	15	1		5	16	20	1	46
TOWWC0280	14	13	12	29	34	25	64	38	13
WX325	35	50	13	50	60	62	40	22	32

## Sheet: Supplementary Table 3
Supplementary Table 3. Major linkage disequilibrium (LD) blocks associated with leaf edge trichome density on chromosome 4D in Aegilops tauschii.
Chromosome arm	LD block start a	LD block end a	Mean b -log10(pvalue)	Mean b correlation	Total number of significantly associated k-mers c
4DS	16390000	16510000	10.485	0.605	309
4DL	516830000	517330000	13.3622	0.547074	58739
a Genomic coordinates correspond to the genome assembly of Aegilops tauschii accession TOWWC0023 reported by Cavalet-Giorsa et al., (2024)
b Mean values for all significantly associated k-mers mapping to the LD block, based on manually-corrected phenotype data for 140 NR Lineage 2 accessions
c Significant k-mers at -log10(pvalue) ≧ 10 according to the Bonferroni correction cutoff

## Sheet: Supplementary Table 4
Supplementary Table 4. Reported QTLs or genomic regions associated with pubesence in Triticeae species.
Species or source material	QTL / LD block desgination	Chromosome (arm)	Marker type	Reference or source	Comments
Triticum aestivum	Hl1 (leaf hairiness single locus)	4B		Maystrenko, 1976
Triticum aestivum	(Hairiness of auricles)	4BL		Maystrenko, 1976
Triticum aestivum	Hg (Glume pubescence)	1AS		Luo et al. 2016
Triticum aestivum	Hl2 (leaf hairiness)	7BS		Taketa et al. 2002
Triticum aestivum (Introgression line102/00I from Aegilops speltoides donor)	Hl2aesp (leaf hairiness)	7BS		Dobrovolskaya et al. 2007
Triticum aestivum	Hairy leaf and Auricles	4BL	RFLP	Dobrovolskaya et al. 2007
Triticum aestivum (Introgression line102/00I from Aegilops speltoides donor)	Hairy leaf and Auricles	4DL	RFLP	Dobrovolskaya et al. 2007	Homeology with QTL shown above, also with barley and rye
Aegilops tauschii	Leaf trichome density	4DL	k-mer	Gaurav et al. 2022
Triticum aestivum	Trichome density and length	4BL	DArT and SSR	Chen et al. 2021	Homeology with 4DL and 5AL QTLs in Ae. tauschii and wheat A genome, respectively
Hordeum vulgare	Hairy leaf	4H	SNP	Saade et al. 2017
Triticum aestivum	Pa (Hairy auricles)	4BS		Yun et al. 1999
Triticum aestivum (Synthetic Hexaploid Wheat line Altar84/Ae. tauschii 188)	Pa2 (Hairy auricles), Hl2 (Hairy leaf)	DD		Yun et al. 1999
Aegilops tauschii (Lineage 1 and Lineage 2)	Leaf Hair density	2D, 3D, 4D, 5D, 7D	SNP	Mahjoob et al. 2022	Minor and major marker-trait-associations (MTAs)
Triticum aestivum	Leaf Pubescence	7BS	SNP	Liu et al. 2021	Novel major effect (40.77%)
Triticum aestivum	Leaf Pubescence	3AL	SNP	Liu et al. 2021	Minor effect. Collienarity with Pub gene in Barley
Triticum aestivum	Leaf Pubescence	3DL	SNP	Liu et al. 2021	Minor effect. Relation not clear and requires further study.
Triticum aestivum (Synthetic Hexaploid Wheat line CIGM86.994 from Aegilops tauschii donor)	Hairy Glume (Hg2)	2BL	SNP, KASP and SSR	Wu et al. 2021
